# Supplementary material for: Oro-Respiratory Dysbiosis and Its Modulatory Effect on Lung Mucosal Toxicity during Exposure or Co-Exposure to Carbon Nanotubes and Cigarette Smoke
Source: Nanomaterials (Basel). 2024 Feb 4;14(3):314. doi: 10.3390/nano14030314 (PMC10856953; doi:10.3390/nano14030314)
Supplement: Supplementary file 1 [file nanomaterials-14-00314-s001.zip]

Archive with 1 entries (1 files):
- nanomaterials-2796104-supplementary.pdf
